# Supplementary material for: A photochemical strategy for pyrazole to imidazole conversion
Source: Chem Sci. 2026 May 21;17(26):12860–70. doi: 10.1039/d6sc03470e (PMC13213477; doi:10.1039/d6sc03470e)
Supplement: SC-017-D6SC03470E-s001 [file SC-017-D6SC03470E-s001.zip]

Archive with 25 entries (21 files):
- Computational Data/
- Computational Data/Computational Data.1.xlsx
- Computational Data/Excited State/
- Computational Data/Excited State/1a-S1.xyz
- Computational Data/Excited State/1a.xyz
- Computational Data/Excited State/A2-S1.xyz
- Computational Data/Excited State/A2.xyz
- Computational Data/Excited State/CX1.xyz
- Computational Data/Excited State/CX2.xyz
- Computational Data/Optimization in HFIP/
- Computational Data/Optimization in HFIP/A1'.xyz
- Computational Data/Optimization in HFIP/A1.xyz
- Computational Data/Reaction Profile/
- Computational Data/Reaction Profile/1a.xyz
- Computational Data/Reaction Profile/1b.xyz
- Computational Data/Reaction Profile/1c.xyz
- Computational Data/Reaction Profile/A1'.xyz
- Computational Data/Reaction Profile/A1.xyz
- Computational Data/Reaction Profile/A2.xyz
- Computational Data/Reaction Profile/A3.xyz
- Computational Data/Reaction Profile/TS3.xyz
- Computational Data/Reaction Profile/TS5.xyz
- Computational Data/Reaction Profile/TS6.xyz
- Computational Data/Reaction Profile/TS7.xyz
- Computational Data/Reaction Profile/TS8.xyz
