# Supplementary material for: A photochemical strategy for pyrazole to imidazole conversion
Source: Chem Sci. 2026 May 21;17(26):12860–70. doi: 10.1039/d6sc03470e (PMC13213477; doi:10.1039/d6sc03470e)
Supplement: SC-017-D6SC03470E-s001 [file SC-017-D6SC03470E-s001.zip › Computational Data/Computational Data.1.xlsx]

## Sheet: Reaction Profile
		E_SPC	E	ZPE	H_SPC	T.S	T-qh-S	G(T)_SPC	qh-G(T)_SPC
HFIP	1a	-457.292	-457.259	0.149619	-457.133	0.042837	0.042172	-457.176	-457.176
	A1	-457.187	-457.148	0.1425	-457.034	0.047223	0.045903	-457.081	-457.08
	TS3	-457.183	-457.145	0.142221	-457.03	0.046017	0.045004	-457.076	-457.075
	A2	-457.222	-457.18	0.145419	-457.066	0.046061	0.04503	-457.112	-457.111
	TS5	-457.144	-457.108	0.141107	-456.992	0.046461	0.045339	-457.039	-457.037
	A3	-457.204	-457.172	0.144211	-457.049	0.046409	0.045358	-457.095	-457.094
	TS6	-457.197	-457.166	0.143961	-457.043	0.044224	0.043459	-457.087	-457.086
	1b	-457.311	-457.274	0.149703	-457.152	0.042854	0.042283	-457.195	-457.194
1,4-dioxane	1a	-457.287	-457.259	0.149619	-457.129	0.042837	0.042172	-457.172	-457.171
	A1	-457.177	-457.148	0.1425	-457.024	0.047223	0.045903	-457.071	-457.07
	TS3	-457.173	-457.145	0.142221	-457.021	0.046017	0.045004	-457.067	-457.066
	A2	-457.21	-457.18	0.145419	-457.054	0.046061	0.04503	-457.1	-457.099
	TS5	-457.136	-457.108	0.141107	-456.985	0.046461	0.045339	-457.031	-457.03
	A3	-457.199	-457.172	0.144211	-457.044	0.046409	0.045358	-457.091	-457.09
	TS6	-457.193	-457.166	0.143961	-457.039	0.044224	0.043459	-457.084	-457.083
	1b	-457.307	-457.274	0.149703	-457.148	0.042854	0.042283	-457.191	-457.191
	A1	-457.177	-457.148	0.1425	-457.024	0.047223	0.045903	-457.071	-457.07
	TS7	-457.172	-457.144	0.141846	-457.02	0.045926	0.044788	-457.066	-457.065
	A1'	-457.182	-457.155	0.142694	-457.029	0.047037	0.045825	-457.076	-457.074
	TS8	-457.161	-457.133	0.139214	-457.011	0.045323	0.044246	-457.057	-457.056
	1c	-457.286	-457.255	0.147309	-457.128	0.04698	0.045485	-457.175	-457.174

## Sheet: CX
Molecule	Energy
1a@S0	-457.032
1a@FC	-456.837
1a@CX1	-456.891
1a@S1	-456.843
A2@S0	-456.95
A2@FC	-456.783
A2@CX1	-456.841
A2@S1	-456.851
