# Supplementary material for: A photochemical strategy for pyrazole to imidazole conversion
Source: Chem Sci. 2026 May 21;17(26):12860–70. doi: 10.1039/d6sc03470e (PMC13213477; doi:10.1039/d6sc03470e)
Supplement: SC-017-D6SC03470E-s001 [file SC-017-D6SC03470E-s001.zip › Computational Data/Excited State/1a-S1.xyz]

  C   0.66117589396124      3.10283142139851      0.15507711600262
  C   1.08121266104198      1.81425411573243      0.36466073812918
  N   0.04311837712956      0.99025482697926     -0.03120852865575
  N   -1.02278985120446      1.70789072001825     -0.48342423535514
  C   -0.65318280730633      2.96941794615118     -0.37170693867626
  H   1.21410134768902      4.01678409381720      0.34733575093952
  H   2.01815451968188      1.41210070080795      0.72752371501402
  H   -1.34291544442513      3.75622262589572     -0.67103191100764
  C   0.02431999046364     -0.38704989742720      0.00402869446803
  C   1.12890395042751     -1.10850238989613      0.57312315681191
  C   -1.08938079807622     -1.06340834778254     -0.55483096222582
  C   1.06525422172531     -2.51762156322559      0.53120521705365
  C   -1.12973483917465     -2.47495038673416     -0.57228484210823
  C   -0.03673000758933     -3.19244861101125     -0.03405289154998
  H   1.93703962591667     -0.60304265567664      1.09316432429057
  H   -1.88923101686054     -0.45900042700491     -0.97681484652864
  H   1.88534188420786     -3.10103296880038      0.95181689704456
  H   -1.98635705476567     -2.99190796745452     -1.00057262396601
  H   -0.04198565284233     -4.28327223578717     -0.05200682968060
