# Supplementary material for: A photochemical strategy for pyrazole to imidazole conversion
Source: Chem Sci. 2026 May 21;17(26):12860–70. doi: 10.1039/d6sc03470e (PMC13213477; doi:10.1039/d6sc03470e)
Supplement: SC-017-D6SC03470E-s001 [file SC-017-D6SC03470E-s001.zip › Computational Data/Excited State/1a.xyz]

  C   0.67067647263698      3.11940644487705      0.10046407362827
  C   1.12066005519169      1.82928297489335      0.24547639466176
  N   0.06220956918508      1.00838765546736     -0.00730003389535
  N   -1.04770110563187      1.70441031081492     -0.31517504061631
  C   -0.69077135687409      2.97520984253273     -0.25136508901394
  H   1.24296614993875      4.03333015079708      0.22398258145978
  H   2.10390791558920      1.44088125470015      0.48711674564646
  H   -1.42571713883006      3.74979133992827     -0.45975278178520
  C   0.03100392717334     -0.41053705027585      0.00150462076278
  C   1.04636836477758     -1.13879447817413      0.62095272054065
  C   -1.02944386392709     -1.07229454803040     -0.61760466758088
  C   1.00610702117648     -2.52939883410951      0.60241874078805
  C   -1.06233023983614     -2.46154533822450     -0.62013835523680
  C   -0.04531113223832     -3.19769988570792     -0.01700145435931
  H   1.86273114330727     -0.62891550177265      1.13156657661040
  H   -1.81426429236545     -0.47866598100214     -1.08194454897989
  H   1.80487584849511     -3.09286275665385      1.08753787733818
  H   -1.89490995405138     -2.97422740219535     -1.10489849997951
  H   -0.07474238371709     -4.28823919786462     -0.02583885998912
