# Supplementary material for: A photochemical strategy for pyrazole to imidazole conversion
Source: Chem Sci. 2026 May 21;17(26):12860–70. doi: 10.1039/d6sc03470e (PMC13213477; doi:10.1039/d6sc03470e)
Supplement: SC-017-D6SC03470E-s001 [file SC-017-D6SC03470E-s001.zip › Computational Data/Excited State/A2-S1.xyz]

  C   -2.67547131818593     -0.68821474916311      0.12387964998045
  C   -1.62517553954242     -0.57146781278929      1.11175942769126
  N   -0.68623503335768      0.42603425645316      1.05537538692487
  N   -3.34872084417312      0.63285391603822     -0.47750226471589
  C   -2.60316969359605     -0.06358637765535     -1.19573710327437
  H   -3.38671674777656     -1.50247719024457      0.28739664488005
  H   -1.74929660851786     -1.09742689861089      2.06472119821679
  H   -2.16708931463385     -0.03529734570640     -2.19904539509942
  C   0.53075982377650      0.22262087666826      0.54449376048692
  C   1.00465007192708     -1.01995963996853      0.02182153195725
  C   1.42335887332812      1.33910957249287      0.52238876103686
  C   2.28441069240529     -1.12199265589617     -0.48940210831122
  C   2.69552741047290      1.21778361831145      0.00753314149586
  C   3.13513107833251     -0.01204244401754     -0.50202915119706
  H   0.33675581119616     -1.88055204478173      0.03828312503534
  H   1.04861082647194      2.27966699490834      0.92605994225539
  H   2.63602918130139     -2.07646576071893     -0.88543735525630
  H   3.36414317979282      2.08012459394431     -0.00399470031896
  H   4.14341015077878     -0.10388490926411     -0.90850949178783
