# Supplementary material for: A photochemical strategy for pyrazole to imidazole conversion
Source: Chem Sci. 2026 May 21;17(26):12860–70. doi: 10.1039/d6sc03470e (PMC13213477; doi:10.1039/d6sc03470e)
Supplement: SC-017-D6SC03470E-s001 [file SC-017-D6SC03470E-s001.zip › Computational Data/Excited State/A2.xyz]

  C   -2.94567056022914     -0.60792462825935      0.30757124568104
  C   -1.47007958109917     -0.65218114550038      0.41665829559905
  N   -0.74167726889572      0.15758589562436     -0.23734671809726
  N   -3.62506433334049      0.77496375474832      0.42803950750073
  C   -3.58388153456580      0.23373267715428     -0.69472950220990
  H   -3.49178069675606     -1.43741866313775      0.76636466246554
  H   -1.04549781716290     -1.41482541426644      1.09459711715543
  H   -3.85739950729096      0.42729918758677     -1.73141445309207
  C   0.66117588786004      0.07518816696737     -0.12478956078799
  C   1.35514432268311     -1.13829236141972     -0.18953169054799
  C   1.38069208260340      1.26709681736877      0.00875867707176
  C   2.74395638523574     -1.15564158582327     -0.09691757436627
  C   2.76532675807766      1.24172356918125      0.11869639081653
  C   3.45373148247263      0.03034159167391      0.06593870899949
  H   0.80197003061720     -2.06690233018796     -0.34193510249060
  H   0.82708522069307      2.20655008991745      0.03357966880525
  H   3.27595016847290     -2.10706322913793     -0.15783402806451
  H   3.31459359366743      2.17748626007618      0.23843069473021
  H   4.54233736695703      0.01310734743414      0.13791866083156
