# Supplementary material for: A photochemical strategy for pyrazole to imidazole conversion
Source: Chem Sci. 2026 May 21;17(26):12860–70. doi: 10.1039/d6sc03470e (PMC13213477; doi:10.1039/d6sc03470e)
Supplement: SC-017-D6SC03470E-s001 [file SC-017-D6SC03470E-s001.zip › Computational Data/Excited State/CX1.xyz]

  C   0.16636516098449      2.96278783199720     -0.18489211787384
  C   0.22325468124878      1.62434222957484     -0.60518350010293
  N   0.25226480516833      0.69812613010527      0.30428439479519
  N   0.16298393554925      2.36188399265864      2.14099687178821
  C   0.14557180896810      3.22652381290605      1.22987011104629
  H   0.14098917338292      3.78874495310413     -0.89424328020173
  H   0.24141558720115      1.41458284672838     -1.68565390755060
  H   0.11142908811883      4.29393439563016      1.54608679558493
  C   0.31981820844210     -0.66337450003660      0.04583590979257
  C   0.30251128080245     -1.49942189754182      1.17458718354951
  C   0.40801521424162     -1.25179067129143     -1.23042234322362
  C   0.36718393498163     -2.87963535326549      1.03752045401771
  C   0.47362599807949     -2.63099690249959     -1.35920821321677
  C   0.45237824554120     -3.45176873434232     -0.22957936349729
  H   0.23666957644568     -1.02042915531534      2.15182601211107
  H   0.43061417234646     -0.63053409648628     -2.12642089090747
  H   0.35228719501659     -3.51398534582477      1.92549937241398
  H   0.54420137601133     -3.07652243371130     -2.35321525443014
  H   0.50485275746956     -4.53605350238971     -0.34104383409508
