# Supplementary material for: A photochemical strategy for pyrazole to imidazole conversion
Source: Chem Sci. 2026 May 21;17(26):12860–70. doi: 10.1039/d6sc03470e (PMC13213477; doi:10.1039/d6sc03470e)
Supplement: SC-017-D6SC03470E-s001 [file SC-017-D6SC03470E-s001.zip › Computational Data/Excited State/CX2.xyz]

  C   -2.95388946030081     -0.60559714358811      0.65297465976732
  C   -1.50440183709835     -0.77711510077877      0.59771466553273
  N   -0.74843632928808      0.18103596958162      0.20416670397499
  N   -3.61588754968565      0.41848600530049      0.17664946243056
  C   -3.37073577159607      0.72626931362246     -1.11983693200114
  H   -3.51311731129644     -1.36875712927906      1.21621549653760
  H   -1.11188224252189     -1.72971264847687      0.99066768199349
  H   -2.64212250600922     -0.00616181284157     -1.57585123252843
  C   0.64052215232200      0.03385403390176      0.14122828088889
  C   1.30345464276058     -1.18978383560622     -0.04443907779576
  C   1.39250919266607      1.21269597810375      0.23525724801425
  C   2.69043920299568     -1.22538856163624     -0.10555646317174
  C   2.77947404010590      1.16748791611667      0.19399293272296
  C   3.43242072997573     -0.05176386257705      0.02382705956533
  H   0.73198904051006     -2.10958875652171     -0.17746438448600
  H   0.85414084820627      2.15394526339671      0.34906986111354
  H   3.19956325261715     -2.17750542734964     -0.26400642231492
  H   3.35525965672456      2.09020147739543      0.28048490582467
  H   4.52195610091250     -0.08715713276362     -0.02546860206835
