# Supplementary material for: A photochemical strategy for pyrazole to imidazole conversion
Source: Chem Sci. 2026 May 21;17(26):12860–70. doi: 10.1039/d6sc03470e (PMC13213477; doi:10.1039/d6sc03470e)
Supplement: SC-017-D6SC03470E-s001 [file SC-017-D6SC03470E-s001.zip › Computational Data/Optimization in HFIP/A1'.xyz]

6       -2.779925000     -0.759760000      0.157670000
6       -1.404661000     -0.855658000      0.199125000
7       -0.629716000      0.201390000      0.010318000
7       -4.721296000      0.594168000     -0.159924000
6       -3.476780000      0.488169000     -0.105405000
1       -3.379038000     -1.644978000      0.326441000
1       -0.991284000     -1.840051000      0.413503000
1       -2.869098000      1.388382000     -0.262691000
6        0.744624000      0.082496000     -0.002884000
6        1.458241000     -1.125276000     -0.116228000
6        1.468648000      1.283519000      0.075820000
6        2.839238000     -1.116557000     -0.129402000
6        2.849887000      1.280587000      0.074727000
6        3.542109000      0.079892000     -0.027102000
1        0.938401000     -2.068302000     -0.219237000
1        0.916302000      2.212464000      0.147532000
1        3.377361000     -2.051605000     -0.226515000
1        3.391064000      2.215895000      0.147049000
1        4.625089000      0.074827000     -0.036775000
