# Supplementary material for: A photochemical strategy for pyrazole to imidazole conversion
Source: Chem Sci. 2026 May 21;17(26):12860–70. doi: 10.1039/d6sc03470e (PMC13213477; doi:10.1039/d6sc03470e)
Supplement: SC-017-D6SC03470E-s001 [file SC-017-D6SC03470E-s001.zip › Computational Data/Optimization in HFIP/A1.xyz]

6       -2.864899000     -0.905108000     -0.268376000
6       -1.485419000     -0.929358000     -0.333198000
7       -0.751794000      0.144981000     -0.116634000
7       -3.281954000      1.343978000      0.566110000
6       -3.670535000      0.252634000      0.093843000
1       -3.409486000     -1.807705000     -0.512619000
1       -1.027891000     -1.881648000     -0.601646000
1       -4.752718000      0.144583000     -0.070240000
6        0.624595000      0.052596000     -0.048214000
6        1.334047000     -1.125852000      0.242511000
6        1.343647000      1.241283000     -0.245535000
6        2.714214000     -1.106816000      0.304181000
6        2.724414000      1.246518000     -0.198193000
6        3.415800000      0.072365000      0.075744000
1        0.805551000     -2.047139000      0.451175000
1        0.791073000      2.150656000     -0.447689000
1        3.251127000     -2.017547000      0.540238000
1        3.265668000      2.169377000     -0.366672000
1        4.497728000      0.077144000      0.124556000
