# Supplementary material for: A photochemical strategy for pyrazole to imidazole conversion
Source: Chem Sci. 2026 May 21;17(26):12860–70. doi: 10.1039/d6sc03470e (PMC13213477; doi:10.1039/d6sc03470e)
Supplement: SC-017-D6SC03470E-s001 [file SC-017-D6SC03470E-s001.zip › Computational Data/Reaction Profile/1a.xyz]

6        0.682986000      3.101481000      0.057582000
6        1.132211000      1.811905000      0.149401000
7        0.054071000      1.004412000     -0.000879000
7       -1.072972000      1.708025000     -0.192777000
6       -0.701398000      2.972457000     -0.155872000
1        1.267958000      4.002133000      0.124352000
1        2.124063000      1.415734000      0.280213000
1       -1.439820000      3.748576000     -0.280344000
6        0.022782000     -0.409976000      0.004870000
6        1.006554000     -1.128358000      0.671169000
6       -0.999503000     -1.072711000     -0.660964000
6        0.975805000     -2.513293000      0.651369000
6       -1.026040000     -2.456513000     -0.662365000
6       -0.038454000     -3.183293000     -0.013815000
1        1.782088000     -0.613819000      1.222417000
1       -1.761193000     -0.494569000     -1.163584000
1        1.744533000     -3.068936000      1.172849000
1       -1.824690000     -2.970620000     -1.181646000
1       -0.062666000     -4.265116000     -0.021975000
