# Supplementary material for: A photochemical strategy for pyrazole to imidazole conversion
Source: Chem Sci. 2026 May 21;17(26):12860–70. doi: 10.1039/d6sc03470e (PMC13213477; doi:10.1039/d6sc03470e)
Supplement: SC-017-D6SC03470E-s001 [file SC-017-D6SC03470E-s001.zip › Computational Data/Reaction Profile/1b.xyz]

6        1.832624000     -0.988963000      0.498266000
6        1.820684000      0.968826000     -0.485678000
7        1.004998000     -0.003300000      0.012129000
7        3.082394000      0.672081000     -0.348264000
6        3.100740000     -0.550064000      0.271531000
1        1.444551000     -1.870806000      0.976905000
1        1.424655000      1.853400000     -0.959534000
1        4.025921000     -1.041691000      0.524202000
6       -0.409063000     -0.004880000      0.009536000
6       -1.102826000      1.162154000      0.301178000
6       -1.100152000     -1.172357000     -0.286930000
6       -2.488008000      1.159863000      0.282209000
6       -2.485024000     -1.169566000     -0.284280000
6       -3.183370000     -0.004459000     -0.005357000
1       -0.557876000      2.060491000      0.560134000
1       -0.551732000     -2.071700000     -0.534983000
1       -3.025256000      2.071640000      0.509203000
1       -3.020199000     -2.081632000     -0.515088000
1       -4.265440000     -0.004489000     -0.010752000
