# Supplementary material for: A photochemical strategy for pyrazole to imidazole conversion
Source: Chem Sci. 2026 May 21;17(26):12860–70. doi: 10.1039/d6sc03470e (PMC13213477; doi:10.1039/d6sc03470e)
Supplement: SC-017-D6SC03470E-s001 [file SC-017-D6SC03470E-s001.zip › Computational Data/Reaction Profile/1c.xyz]

6       -2.889438000     -0.965796000      0.190998000
6       -1.541905000     -1.004510000      0.218931000
7       -0.727815000      0.057813000      0.025032000
7       -4.060298000      1.268057000     -0.289286000
6       -3.569397000      0.248296000     -0.072335000
1       -3.466578000     -1.856163000      0.382281000
1       -1.048211000     -1.943377000      0.428103000
6        0.671403000      0.047850000      0.001260000
6        1.408355000     -1.120277000     -0.172394000
6        1.342044000      1.261004000      0.142534000
6        2.793029000     -1.068442000     -0.178938000
6        2.724035000      1.301868000      0.120201000
6        3.460553000      0.136678000     -0.033347000
1        0.914847000     -2.070080000     -0.326882000
1        0.773926000      2.174010000      0.277821000
1        3.352919000     -1.985090000     -0.314254000
1        3.227900000      2.253504000      0.230980000
1        4.541657000      0.169094000     -0.045957000
1       -1.171744000      0.956994000     -0.083770000
