# Supplementary material for: A photochemical strategy for pyrazole to imidazole conversion
Source: Chem Sci. 2026 May 21;17(26):12860–70. doi: 10.1039/d6sc03470e (PMC13213477; doi:10.1039/d6sc03470e)
Supplement: SC-017-D6SC03470E-s001 [file SC-017-D6SC03470E-s001.zip › Computational Data/Reaction Profile/A1'.xyz]

6       -2.878541000     -0.953438000     -0.137465000
6       -1.506959000     -0.995045000      0.016961000
7       -0.768513000      0.092490000     -0.106525000
7       -4.834679000      0.325888000     -0.615006000
6       -3.595929000      0.272402000     -0.457306000
1       -3.460159000     -1.857809000     -0.020501000
1       -1.064180000     -1.960495000      0.267425000
1       -2.997352000      1.186499000     -0.558306000
6        0.606266000      0.032193000     -0.021095000
6        1.378507000     -1.131477000     -0.181299000
6        1.268084000      1.247177000      0.210990000
6        2.754905000     -1.072486000     -0.085766000
6        2.643523000      1.293991000      0.321015000
6        3.393661000      0.134160000      0.174474000
1        0.904951000     -2.075841000     -0.414137000
1        0.665684000      2.140382000      0.312363000
1        3.339192000     -1.973602000     -0.222788000
1        3.136562000      2.238243000      0.513365000
1        4.472775000      0.170704000      0.249640000
