# Supplementary material for: A photochemical strategy for pyrazole to imidazole conversion
Source: Chem Sci. 2026 May 21;17(26):12860–70. doi: 10.1039/d6sc03470e (PMC13213477; doi:10.1039/d6sc03470e)
Supplement: SC-017-D6SC03470E-s001 [file SC-017-D6SC03470E-s001.zip › Computational Data/Reaction Profile/A1.xyz]

6       -2.871974000     -0.908500000     -0.253448000
6       -1.492743000     -0.952801000     -0.321728000
7       -0.755578000      0.116443000     -0.114219000
7       -3.234151000      1.364675000      0.540003000
6       -3.652707000      0.272014000      0.096634000
1       -3.429524000     -1.807283000     -0.483361000
1       -1.042704000     -1.913471000     -0.582567000
1       -4.739868000      0.185227000     -0.049921000
6        0.617349000      0.036058000     -0.045952000
6        1.344560000     -1.133138000      0.237122000
6        1.320088000      1.234850000     -0.238633000
6        2.723878000     -1.097461000      0.293767000
6        2.699857000      1.257300000     -0.196301000
6        3.407808000      0.091550000      0.068389000
1        0.826770000     -2.060045000      0.446196000
1        0.744777000      2.131368000     -0.428430000
1        3.274071000     -2.001028000      0.524259000
1        3.228751000      2.187559000     -0.359453000
1        4.489135000      0.110618000      0.113684000
