# Supplementary material for: A photochemical strategy for pyrazole to imidazole conversion
Source: Chem Sci. 2026 May 21;17(26):12860–70. doi: 10.1039/d6sc03470e (PMC13213477; doi:10.1039/d6sc03470e)
Supplement: SC-017-D6SC03470E-s001 [file SC-017-D6SC03470E-s001.zip › Computational Data/Reaction Profile/A2.xyz]

6       -2.935227000     -0.599689000      0.313589000
6       -1.463159000     -0.634816000      0.423972000
7       -0.734784000      0.149763000     -0.247693000
7       -3.621851000      0.774119000      0.402887000
6       -3.577563000      0.214499000     -0.701675000
1       -3.472718000     -1.414997000      0.785038000
1       -1.041848000     -1.367005000      1.123101000
1       -3.850227000      0.384717000     -1.732663000
6        0.663786000      0.074668000     -0.129675000
6        1.353216000     -1.133598000     -0.206371000
6        1.378686000      1.260612000      0.018451000
6        2.736081000     -1.153092000     -0.110123000
6        2.757367000      1.231870000      0.130678000
6        3.442592000      0.025924000      0.066509000
1        0.804357000     -2.053205000     -0.368775000
1        0.834153000      2.195309000      0.052858000
1        3.263246000     -2.096438000     -0.179625000
1        3.302659000      2.158327000      0.260069000
1        4.522146000      0.007858000      0.141503000
