# Supplementary material for: A photochemical strategy for pyrazole to imidazole conversion
Source: Chem Sci. 2026 May 21;17(26):12860–70. doi: 10.1039/d6sc03470e (PMC13213477; doi:10.1039/d6sc03470e)
Supplement: SC-017-D6SC03470E-s001 [file SC-017-D6SC03470E-s001.zip › Computational Data/Reaction Profile/A3.xyz]

6       -2.831521000     -0.808391000      0.516369000
6       -1.388886000     -0.775999000      0.518379000
7       -0.720831000      0.177608000      0.004013000
7       -3.500174000      0.112784000     -0.082466000
6       -4.010890000      0.925417000     -0.792004000
1       -3.379793000     -1.598986000      1.007712000
1       -0.906105000     -1.629880000      1.006123000
1       -4.348929000      1.907339000     -0.476444000
6        0.677780000      0.098257000     -0.021337000
6        1.361743000     -1.066947000     -0.369238000
6        1.408575000      1.249863000      0.268497000
6        2.747551000     -1.083275000     -0.394612000
6        2.791443000      1.223131000      0.254592000
6        3.468519000      0.056556000     -0.075570000
1        0.802979000     -1.950912000     -0.651507000
1        0.870291000      2.156969000      0.511263000
1        3.265843000     -1.991934000     -0.674923000
1        3.346358000      2.121548000      0.494622000
1        4.550514000      0.041443000     -0.098139000
