# Supplementary material for: A photochemical strategy for pyrazole to imidazole conversion
Source: Chem Sci. 2026 May 21;17(26):12860–70. doi: 10.1039/d6sc03470e (PMC13213477; doi:10.1039/d6sc03470e)
Supplement: SC-017-D6SC03470E-s001 [file SC-017-D6SC03470E-s001.zip › Computational Data/Reaction Profile/TS3.xyz]

6       -2.889534000     -0.894464000     -0.310984000
6       -1.487950000     -0.939116000     -0.318687000
7       -0.791541000      0.124217000     -0.048972000
7       -4.024250000     -0.028025000      1.273830000
6       -3.614226000      0.303240000      0.153356000
1       -3.466126000     -1.782310000     -0.524960000
1       -1.015636000     -1.883464000     -0.603409000
1       -3.693325000      1.274397000     -0.338379000
6        0.598059000      0.059752000     -0.028098000
6        1.321591000     -1.079055000      0.343696000
6        1.295151000      1.224944000     -0.359028000
6        2.705157000     -1.053454000      0.349136000
6        2.677110000      1.236197000     -0.370918000
6        3.388452000      0.096938000     -0.018059000
1        0.800137000     -1.970229000      0.668738000
1        0.725129000      2.108208000     -0.615918000
1        3.254600000     -1.935847000      0.652115000
1        3.204324000      2.141170000     -0.644878000
1        4.470675000      0.110835000     -0.012539000
