# Supplementary material for: A photochemical strategy for pyrazole to imidazole conversion
Source: Chem Sci. 2026 May 21;17(26):12860–70. doi: 10.1039/d6sc03470e (PMC13213477; doi:10.1039/d6sc03470e)
Supplement: SC-017-D6SC03470E-s001 [file SC-017-D6SC03470E-s001.zip › Computational Data/Reaction Profile/TS5.xyz]

6       -2.839674000     -0.559046000      0.533830000
6       -1.449897000     -0.653522000      0.525001000
7       -0.694474000      0.299816000      0.055512000
7       -3.543668000      0.625649000      0.081098000
6       -3.855567000      0.190802000     -1.029644000
1       -3.445541000     -1.342699000      0.966071000
1       -1.033747000     -1.562813000      0.967164000
1       -4.347529000      0.659728000     -1.883310000
6        0.685693000      0.143444000      0.040004000
6        1.338047000     -1.088825000     -0.093304000
6        1.458002000      1.307040000      0.116716000
6        2.720443000     -1.147991000     -0.118232000
6        2.838192000      1.237557000      0.111278000
6        3.476914000      0.009794000     -0.005394000
1        0.761834000     -1.996890000     -0.217029000
1        0.943715000      2.256122000      0.193382000
1        3.211842000     -2.105861000     -0.235431000
1        3.421421000      2.146600000      0.187504000
1        4.557847000     -0.043006000     -0.023817000
