# Supplementary material for: A photochemical strategy for pyrazole to imidazole conversion
Source: Chem Sci. 2026 May 21;17(26):12860–70. doi: 10.1039/d6sc03470e (PMC13213477; doi:10.1039/d6sc03470e)
Supplement: SC-017-D6SC03470E-s001 [file SC-017-D6SC03470E-s001.zip › Computational Data/Reaction Profile/TS6.xyz]

6        3.014058000     -0.675984000     -0.408265000
6        1.590808000     -0.760766000     -0.539176000
7        0.856958000      0.167893000     -0.045053000
7        3.390883000      0.346893000      0.303841000
6        2.908415000      1.192713000      1.017818000
1        3.721458000     -1.385153000     -0.802525000
1        1.172576000     -1.628189000     -1.051471000
1        2.804201000      2.256241000      0.840734000
6       -0.538355000      0.040195000     -0.028078000
6       -1.182259000     -1.151964000      0.304072000
6       -1.308336000      1.166826000     -0.312172000
6       -2.566218000     -1.218404000      0.320976000
6       -2.689811000      1.092237000     -0.302376000
6       -3.326133000     -0.100721000      0.012437000
1       -0.593017000     -2.018716000      0.577606000
1       -0.802343000      2.093859000     -0.549644000
1       -3.053078000     -2.148612000      0.586434000
1       -3.275047000      1.972760000     -0.536492000
1       -4.406975000     -0.154728000      0.029261000
