# Supplementary material for: A photochemical strategy for pyrazole to imidazole conversion
Source: Chem Sci. 2026 May 21;17(26):12860–70. doi: 10.1039/d6sc03470e (PMC13213477; doi:10.1039/d6sc03470e)
Supplement: SC-017-D6SC03470E-s001 [file SC-017-D6SC03470E-s001.zip › Computational Data/Reaction Profile/TS7.xyz]

6       -2.874409000     -0.923357000     -0.011787000
6       -1.510913000     -0.965901000      0.111935000
7       -0.762128000      0.117454000     -0.055137000
7       -3.618367000      0.697436000     -1.586537000
6       -3.635471000      0.284075000     -0.414622000
1       -3.452989000     -1.820106000      0.176166000
1       -1.071526000     -1.923774000      0.395917000
1       -4.262871000      0.790054000      0.332586000
6        0.609087000      0.037670000     -0.014614000
6        1.363066000     -1.141485000     -0.163448000
6        1.295525000      1.251429000      0.155341000
6        2.742210000     -1.097698000     -0.115176000
6        2.673758000      1.282799000      0.217969000
6        3.404246000      0.108217000      0.084879000
1        0.870517000     -2.085980000     -0.351970000
1        0.706248000      2.154624000      0.243677000
1        3.310878000     -2.010153000     -0.243100000
1        3.185220000      2.226013000      0.361379000
1        4.485715000      0.132617000      0.122586000
