# Supplementary material for: A photochemical strategy for pyrazole to imidazole conversion
Source: Chem Sci. 2026 May 21;17(26):12860–70. doi: 10.1039/d6sc03470e (PMC13213477; doi:10.1039/d6sc03470e)
Supplement: SC-017-D6SC03470E-s001 [file SC-017-D6SC03470E-s001.zip › Computational Data/Reaction Profile/TS8.xyz]

6        2.666112000      0.048131000     -0.224092000
6        1.521851000     -0.081054000      0.477891000
7        0.536314000      0.839963000      0.306020000
7        3.158161000      1.662951000     -2.088292000
6        2.550608000      1.139561000     -1.182880000
1        3.577010000     -0.504533000     -0.057000000
1        1.373062000     -0.873313000      1.206035000
1        1.472104000      1.576626000     -0.854995000
6       -0.775404000      0.472404000      0.143612000
6       -1.183941000     -0.834061000     -0.176466000
6       -1.751981000      1.471927000      0.285488000
6       -2.525984000     -1.128424000     -0.314833000
6       -3.088895000      1.169155000      0.134436000
6       -3.482428000     -0.131971000     -0.160809000
1       -0.438675000     -1.604584000     -0.329878000
1       -1.425348000      2.476487000      0.520951000
1       -2.831733000     -2.138184000     -0.557353000
1       -3.833305000      1.946487000      0.249041000
1       -4.532325000     -0.367274000     -0.278091000
